# Supplementary material for: HeT-A_pi1, a piRNA Target Sequence in the Drosophila Telomeric Retrotransposon HeT-A, Is Extremely Conserved across Copies and Species
Source: PLoS One. 2012 May 21;7(5):e37405. doi: 10.1371/journal.pone.0037405 (PMC3357415; doi:10.1371/journal.pone.0037405)
Supplement: Table S1 — Regions significantly conserved among complete HeT-A elements. (XLS) [file pone.0037405.s013.xls]

## Sheet: Table S1
Table S1. Regions significantly conserved among complete HeT-A elements in different windows analysis. R1-3 are marked in red
Minimum window length. MWL: 75			Minimum window length, MWL: 50			Minimum window length. MWL: 25
Conservation threshold. CT: 0.8			Conservation threshold. CT: 0.9			Conservation threshold. CT: 1
Region: Start-End	Conservation	P-value	Region: Start-End	Conservation	P-value	Region: Start-End	Conservation	P-value
Region_1: 283-361	0.808	0.0043	Region_1: 2227-2307	0.9	<10-5	Region_1: 4508-4536	1	<10-5
Region_2: 287-362	0.8	0.0079	Region_2: 2258-2309	0.902	0.0001	Region_2: 6146-6177	1	<10-5
Region_3: 290-396	0.802	0.0015	Region_3: 2735-2796	0.903	<10-5	Region_3: 6476-6502	1	<10-5
Region_4: 323-407	0.8	0.0048	Region_4: 2748-2817	0.9	<10-5
Region_5: 1141-1217	0.805	0.0053	Region_5: 2838-2888	0.902	0.0001
Region_6: 1361-1436	0.803	0.0064	Region_6: 2867-2916	0.9	0.0001
Region_7: 1363-1442	0.8	0.0061	Region_7: 2870-2925	0.911	<10-5
Region_8: 1929-2006	0.808	0.0043	Region_8: 2959-3008	0.9	0.0001
Region_9: 1933-2079	0.806	0.0001	Region_9: 4480-4536	0.911	<10-5
Region_10: 2185-2596	0.81	<10-5	Region_10: 4487-4558	0.901	<10-5
Region_11: 2624-3048	0.831	<10-5	Region_11: 4509-4561	0.904	0.0001
Region_12: 3144-3234	0.802	0.003	Region_12: 5484-5543	0.9	0.0001
Region_13: 3161-3285	0.8	0.0007	Region_13: 5500-5552	0.902	0.0001
Region_14: 3212-3286	0.8	0.0079	Region_14: 6134-6185	0.904	0.0001
Region_15: 3413-3488	0.803	0.0064	Region_15: 6137-6186	0.9	0.0001
Region_16: 3416-3506	0.802	0.003	Region_16: 6138-6189	0.904	0.0001
Region_17: 3433-3509	0.805	0.0053	Region_17: 6141-6191	0.902	0.0001
Region_18: 3436-3512	0.805	0.0053	Region_18: 6429-6504	0.907	<10-5
Region_19: 3439-3525	0.805	0.0032
Region_20: 3693-3768	0.803	0.0064
Region_21: 4117-4195	0.81	0.0035
Region_22: 4454-4562	0.804	0.0012
Region_23: 4488-4585	0.814	0.0009
Region_24: 5473-5559	0.803	0.0064
Region_25: 5475-5592	0.802	0.0015
Region_26: 5517-5593	0.8	0.0079
Region_27: 6128-6203	0.803	0.0064
Region_28: 6131-6206	0.803	0.0064
Region_29: 6134-6213	0.8	0.0061
Region_30: 6140-6224	0.8	0.0048
Region_31: 6390-6508	0.821	0.0001
