# Supplementary material for: HeT-A_pi1, a piRNA Target Sequence in the Drosophila Telomeric Retrotransposon HeT-A, Is Extremely Conserved across Copies and Species
Source: PLoS One. 2012 May 21;7(5):e37405. doi: 10.1371/journal.pone.0037405 (PMC3357415; doi:10.1371/journal.pone.0037405)
Supplement: Table S3 — Correlation analyses between nucleotide diversity and the number of piRNA target sequences. (XLS) [file pone.0037405.s015.xls]

## Sheet: Table_S3
Table S3. Correlation analyses between nucleotide diversity and the number of piRNAs target sequences in non overlapping windows of 100 and 250 ntds of the six complete HeT-A copies.
windows 250 ntds
	# piRNAs target HeT-A{}6268 copy	# piRNAs target HeT-A{}6274 copy	# piRNAs target HeT-A{}6265 copy	# piRNAs targetHeT-A{}4800 copy	# piRNAs targetHeT-A{}6262 copy	# piRNAs target HeT-A23Znk copy	avg # piRNAs targets among copies	# piRNAs target HeT-A{}6274 copy with relaxed search*
R	-0.6383	-0.5375	-0.5492	-0.6804	-0.5788	-0.5871	-0.6341
p	<1*10e-4	0.005	0.004	<1*10e-4	0.002	0.002	0.001
windows 100 ntds
R	-0.4229	-0.3073	-0.3506	-0.378	-0.4214	-0.4231	-0.4296	-0.3825
p	0.001	0.19	0.007	0.003	0.001	0.001	0.001	0.003
* the search of piRNAs was relaxed to an exact match of 15 ntds
