# Supplementary material for: HeT-A_pi1, a piRNA Target Sequence in the Drosophila Telomeric Retrotransposon HeT-A, Is Extremely Conserved across Copies and Species
Source: PLoS One. 2012 May 21;7(5):e37405. doi: 10.1371/journal.pone.0037405 (PMC3357415; doi:10.1371/journal.pone.0037405)
Supplement: Table S4 — Coordinates of the non-TE mRNAs carrying the HeT-A_pi1 sequence. (XLS) [file pone.0037405.s016.xls]

## Sheet: Table_S4
Table S4. Coordinates of the non-TE D. melanogaster mRNAs carriyng the sequence of the HeT-A_pi1
mrna_id	chrom	start	end
dm3_all_mrna_AY050229	chrUextra	5234242	5788948
dm3_all_mrna_AY060462	chrUextra	9971751	10679657
dm3_all_mrna_AY060839	chrUextra	26062100	27031521
dm3_all_mrna_AY061561	chrUextra	25260932	26349144
dm3_all_mrna_AY071257	chrU	7151180	8063680
dm3_all_mrna_AY071578	chrUextra	2556223	2721957
dm3_all_mrna_AY071669	chrUextra	16262804	19141427
dm3_all_mrna_AY089335	chrU	7725476	9327736
dm3_all_mrna_AY089414	chrUextra	2338347	2534879
dm3_all_mrna_AY089650	chrUextra	2150851	2763445
dm3_all_mrna_AY089662	chrUextra	2150849	2763445
dm3_all_mrna_AY113346	chrU	7284488	8092081
dm3_all_mrna_AY113347	chrU	8092378	8682958
dm3_all_mrna_AY113472	chrUextra	9898508	10674395
dm3_all_mrna_AY118298	chrU	7203132	8748650
dm3_all_mrna_BT001400	chrU	8151046	8764384
dm3_all_mrna_BT011177	chrUextra	277078	2755400
dm3_all_mrna_BT011428	chrUextra	6663916	9305446
dm3_all_mrna_BT015972	chrUextra	4568709	5483341
dm3_all_mrna_BT021375	chrUextra	16984292	17104241
dm3_all_mrna_BT022237	chrUextra	7535112	8232770
dm3_all_mrna_BT022380	chrU	9483909	9846729
dm3_all_mrna_BT022478	chrUextra	3728982	3840826
dm3_all_mrna_BT022493	chrUextra	3728982	3840826
dm3_all_mrna_BT022505	chrUextra	3728982	3840826
dm3_all_mrna_BT022939	chrU	9483909	9846729
dm3_all_mrna_BT030306	chrU	7284488	8091749
dm3_all_mrna_BT031023	chrUextra	2150851	2763445
dm3_all_mrna_BT083439	chrUextra	16984292	17104241
dm3_all_mrna_BT125112	chrU	5467079	5867153
dm3_all_mrna_GQ868243	chrUextra	2338467	2534507
dm3_all_mrna_GQ868245	chrUextra	2338467	2534507
dm3_all_mrna_GQ868248	chrUextra	2338467	2534507
dm3_all_mrna_GQ868249	chrUextra	2338467	2534507
dm3_all_mrna_GQ868252	chrUextra	1858326	2253461
dm3_all_mrna_GQ868254	chrUextra	2338467	2534507
dm3_all_mrna_GQ868255	chrUextra	2338467	2534507
dm3_all_mrna_GQ868259	chrUextra	1858326	2253461
dm3_all_mrna_L42286	chrUextra	16245643	17144011
dm3_all_mrna_L42287	chrUextra	16933457	17740003
dm3_all_mrna_L42288	chrUextra	17724132	17981114
dm3_all_mrna_X02600	chrUextra	2150842	4781927
dm3_all_mrna_X13719	chrUextra	2150842	3387157
dm3_all_mrna_X81644	chrUextra	4872174	5523782
dm3_all_mrna_X81645	chrUextra	4872174	5285033
dm3_all_mrna_Y13272	chrU	7893274	9761035
dm3_all_mrna_Z48503	chrUextra	10077052	12369046
