# Supplementary material for: HeT-A_pi1, a piRNA Target Sequence in the Drosophila Telomeric Retrotransposon HeT-A, Is Extremely Conserved across Copies and Species
Source: PLoS One. 2012 May 21;7(5):e37405. doi: 10.1371/journal.pone.0037405 (PMC3357415; doi:10.1371/journal.pone.0037405)
Supplement: Table S5 — Results of nucleotide diversity and mapping analyses of 3′ UTR transcripts from ovaries and testes. (XLS) [file pone.0037405.s017.xls]

## Sheet: Table_S5
Table S5. Results of nucleotide diversity and mapping analyses of 3' UTR transcripts from ovaries and testes. Different colors represent different groups of transcripts (defined by nucleotide diversity: transcript sequences were aligned and nucleotide diversity was calcualted between pairs). Blast results against D. melanogaster annotated genome in Flybase.
groups	Length_transcript	transcript_name	nucleotide diversity among homologues transcripts	Results blast against D. melanogaster genome (Flybase)
				chromosome coordinates			identities	%identity	E-value
group 1	691	ov1	nucl_div=0.0026 (1)	chrU	6474643	6475332	683 / 691	98.8	0
	693	ov32
	693	ov5
	693	ov34
	693	ov35
	693	tes2
	693	tes7
	693	tes15
	692	ov17
	693	ov4	nucl_div=0.0051 (2)
	693	ov28
	693	tes9
	693	tes17
	693	tes1	nucl_div=0.0051 (2)
	692	tes11
	693	tes14	nucl_div=0.0077 (3)
group 2	714	tes20	nucl_div=0.0051 (2)	chrU	8927802	8928398	591 / 597	99	0
	714	tes23
group 3	695	ov12	nucl_div=0.0051 (2)	chr4	1299468	1298781	668 / 689	97	0
	694	ov13	nucl_div=0 (0)
	694	tes18
group 4	693	ov15	nucl_div=0.0077 (3)	chr4	1299468	1298781	681 / 688	99	0
	693	tes6
group 5	706	tes3	nucl_div=0.0026 (1)	chr4	1299468	1298781	669 / 689	97.1	0
	695	tes8
	694	tes10
	706	ov16	nucl_div=0.0026 (1)
	706	tes13
	635	ov23	nucl_div=0 (0)
	706	ov8
	635	ov22
group 6	678	ov11	nucl_div=0.000 (0)	chr4	1293539	1292863	677 / 677	100	0
	570	ov19		chrU	6975621	6975967	347 / 347	100	0
group 7	706	tes4	nucl_div=0.0051 (2)	chrX	9651	10355	702 / 705	99.6	0
	703	ov3
	706	tes12
group 8	801	ov24		chr4	1293501	1292863	637 / 639	99.7	0
group 9	753	ov27		chrU	8748014	8748014	604 / 605	99.8	0
group 10	746	tes5		chr4	1287037	1287037	706 / 746	94.6	0
