# Supplementary material for: HeT-A_pi1, a piRNA Target Sequence in the Drosophila Telomeric Retrotransposon HeT-A, Is Extremely Conserved across Copies and Species
Source: PLoS One. 2012 May 21;7(5):e37405. doi: 10.1371/journal.pone.0037405 (PMC3357415; doi:10.1371/journal.pone.0037405)
Supplement: Table S6 — Coordinates and number of hits obtained for the 98 conserved piRNA targets. (XLS) [file pone.0037405.s018.xls]

## Sheet: Table_S6
Table S6. Coordinates and number of hits obtained for the 98 conserved piRNA targets. In red, the fifteen most conserved piRNA targets. Accession Ids of canonical sequences are presented in Methods.
		coordinates in cannonical sequence		D. sechellia					D. simulans					D. yakuba					D. melanogaster
pi_ID	TE_name	start	end	N_hits_pi	N_hits_TE	N_Tes_db	N_shared_hits	%TE seqs with piRNA	N_hits_pi	N_hits_TE	N_Tes_db	N_shared_hits	%TE seqs with piRNA	N_hits_pi	N_hits_TE	N_Tes_db	N_shared_hits	% TE seqs with piRNA	N_hits_pi	N_hits_TE	N_Tes_db	N_shared_hits	% TE seqs with piRNA
	Het-A_pi1	5653	5680	33	32	406	29	0.90625	12	14	201	12	0.857143	59	40	231	39	0.975	34	41	548	33	0.804878
1	accord2	1282	1313	14	29	437	14	0.482759	10	21	200	8	0.380952	5	8	123	5	0.625	25	67	448	25	0.373134
4	gypsy	3415	3445	10	25	228	9	0.36	2	6	118	2	0.333333	10	8	142	7	0.875	10	21	278	10	0.47619
5	accord2	4726	4756	11	17	437	11	0.647059	4	8	200	4	0.5	3	5	123	3	0.6	14	25	448	14	0.56
5	I	2469	2499	11	23	223	11	0.478261	6	8	134	6	0.75	2	2	341	1	0.5	28	38	263	28	0.736842
9	I	3374	3404	29	44	223	29	0.659091	14	15	134	14	0.933333	10	16	341	10	0.625	25	37	263	25	0.675676
16	I	3289	3318	25	45	223	25	0.555556	13	15	134	13	0.866667	8	15	341	8	0.533333	24	37	263	24	0.648649
18	accord2	265	294	37	41	437	29	0.707317	10	15	200	10	0.666667	11	12	123	11	0.916667	35	49	448	34	0.693878
18	gypsy	5440	5469	20	20	228	19	0.95	2	6	118	2	0.333333	6	7	142	6	0.857143	8	17	278	6	0.352941
23	copia	3466	3495	29	33	180	29	0.878788	9	11	100	9	0.818182	2	3	226	2	0.666667	37	41	458	37	0.902439
23	gypsy	2341	2370	2	14	228	2	0.142857	3	10	118	3	0.3	3	12	142	3	0.25	10	16	278	10	0.625
28	accord2	2556	2585	12	22	437	12	0.545455	8	12	200	8	0.666667	9	13	123	9	0.692308	16	33	448	16	0.484848
28	I	4656	4684	14	54	223	14	0.259259	3	24	134	3	0.125	2	17	341	2	0.117647	15	51	263	15	0.294118
30	gypsy	1298	1327	9	15	228	9	0.6	5	6	118	5	0.833333	14	15	142	14	0.933333	8	23	278	8	0.347826
31	gypsy	1018	1047	1	12	228	1	0.0833333	5	6	118	5	0.833333	1	18	142	1	0.0555556	10	18	278	10	0.555556
32	gypsy	1849	1878	4	15	228	4	0.266667	3	6	118	3	0.5	3	5	142	3	0.6	10	13	278	10	0.769231
36	TART-B1	9347	9376	3	3	129	2	0.666667	1	1	52	1	1	1	1	50	1	1	1	1	234	1	1
37	gypsy	1878	1907	5	15	228	5	0.333333	1	6	118	1	0.166667	1	4	142	1	0.25	6	12	278	6	0.5
40	I	2474	2503	12	23	223	12	0.521739	6	8	134	6	0.75	2	2	341	1	0.5	29	38	263	29	0.763158
42	gypsy	3129	3158	17	49	228	17	0.346939	10	12	118	10	0.833333	6	7	142	6	0.857143	18	23	278	18	0.782609
45	gypsy	5053	5081	13	32	228	13	0.40625	3	9	118	3	0.333333	4	6	142	4	0.666667	6	20	278	6	0.3
47	gypsy	3631	3659	19	7	228	3	0.428571	5	4	118	2	0.5	3	3	142	3	1	18	14	278	14	1
50	gypsy	1849	1877	4	15	228	4	0.266667	3	6	118	3	0.5	3	5	142	3	0.6	10	13	278	10	0.769231
55	accord2	1074	1101	29	57	437	56	0.508772	13	33	200	26	0.393939	9	12	123	8	0.75	45	93	448	90	0.483871
56	accord2	1269	1296	29	29	437	28	0.965517	13	21	200	13	0.619048	9	8	123	8	1	45	67	448	45	0.671642
57	copia	3782	3811	19	30	180	19	0.633333	11	12	100	11	0.916667	1	1	226	1	1	42	45	458	42	0.933333
61	I	1780	1808	13	20	223	13	0.65	7	9	134	7	0.777778	3	2	341	1	0.5	33	46	263	32	0.695652
65	gypsy	5596	5624	32	31	228	31	1	6	8	118	6	0.75	9	7	142	7	1	10	17	278	8	0.470588
69	I	3267	3295	22	44	223	22	0.5	10	15	134	10	0.666667	8	15	341	8	0.533333	21	37	263	21	0.567568
70	accord2	1278	1306	21	29	437	20	0.689655	7	21	200	6	0.285714	6	8	123	6	0.75	26	67	448	25	0.373134
73	gypsy	2927	2955	19	31	228	19	0.612903	10	11	118	10	0.909091	2	11	142	2	0.181818	5	10	278	5	0.5
73	I	3369	3397	30	44	223	29	0.659091	13	15	134	13	0.866667	11	16	341	11	0.6875	26	37	263	26	0.702703
74	gypsy	3293	3321	22	35	228	22	0.628571	7	11	118	7	0.636364	2	5	142	2	0.4	9	23	278	9	0.391304
75	I	799	827	11	19	223	11	0.578947	8	10	134	8	0.8	12	12	341	12	1	38	49	263	37	0.755102
78	gypsy	1788	1816	8	16	228	8	0.5	6	6	118	6	1	4	5	142	4	0.8	7	12	278	7	0.583333
78	I	3088	3117	15	29	223	15	0.517241	9	13	134	9	0.692308	10	8	341	8	1	23	35	263	23	0.657143
79	I	2468	2496	12	23	223	12	0.521739	6	8	134	6	0.75	2	2	341	1	0.5	28	38	263	28	0.736842
85	I	1349	1377	11	20	223	10	0.5	5	5	134	4	0.8	2	1	341	1	1	18	40	263	18	0.45
90	gypsy	4984	5012	1	14	228	1	0.0714286	2	4	118	2	0.5	3	4	142	3	0.75	12	14	278	9	0.642857
98	I	1354	1381	15	20	223	15	0.75	4	5	134	4	0.8	2	1	341	1	1	19	40	263	19	0.475
100	I	802	830	12	19	223	12	0.631579	8	10	134	8	0.8	14	12	341	12	1	38	51	263	37	0.72549
105	accord2	6091	6119	9	12	437	9	0.75	3	7	200	3	0.428571	7	8	123	7	0.875	19	26	448	19	0.730769
105	I	2697	2724	17	27	223	17	0.62963	6	10	134	6	0.6	1	14	341	1	0.0714286	24	36	263	24	0.666667
110	gypsy	4312	4340	22	22	228	21	0.954545	2	3	118	2	0.666667	5	4	142	4	1	9	18	278	9	0.5
114	gypsy	3126	3154	17	49	228	17	0.346939	10	12	118	10	0.833333	6	7	142	6	0.857143	17	23	278	17	0.73913
114	TART-B1	7530	7559	7	9	129	7	0.777778	1	3	52	1	0.333333	2	2	50	2	1	3	3	234	3	1
115	TART-B1	3650	3679	7	6	129	6	1	2	4	52	2	0.5	1	1	50	1	1	12	28	234	4	0.142857
117	accord2	4706	4734	14	21	437	14	0.666667	4	8	200	4	0.5	3	5	123	3	0.6	9	25	448	9	0.36
119	accord2	2660	2688	14	23	437	14	0.608696	9	10	200	9	0.9	8	11	123	8	0.727273	19	29	448	19	0.655172
121	I	3270	3297	22	44	223	22	0.5	10	15	134	10	0.666667	8	15	341	8	0.533333	22	37	263	22	0.594595
122	I	2531	2561	15	23	223	14	0.608696	4	8	134	4	0.5	1	9	341	1	0.111111	20	36	263	20	0.555556
125	gypsy	2500	2528	10	15	228	10	0.666667	7	10	118	7	0.7	1	4	142	1	0.25	9	11	278	9	0.818182
127	gypsy	1779	1807	3	16	228	3	0.1875	2	6	118	2	0.333333	3	5	142	3	0.6	11	12	278	11	0.916667
127	I	3335	3362	31	43	223	31	0.72093	11	15	134	11	0.733333	8	15	341	8	0.533333	28	37	263	28	0.756757
129	TART-B1	5680	5709	4	5	129	4	0.8	2	3	52	2	0.666667	1	1	50	1	1	2	5	234	1	0.2
131	gypsy	3294	3322	22	35	228	22	0.628571	7	11	118	7	0.636364	2	5	142	2	0.4	9	23	278	9	0.391304
132	gypsy	2408	2436	11	14	228	11	0.785714	6	10	118	6	0.6	3	12	142	3	0.25	10	16	278	10	0.625
134	I	1352	1379	14	20	223	14	0.7	4	5	134	4	0.8	2	1	341	1	1	19	40	263	19	0.475
135	accord2	4067	4095	9	23	437	9	0.391304	3	8	200	3	0.375	3	6	123	3	0.5	9	23	448	9	0.391304
136	gypsy	2513	2541	14	17	228	14	0.823529	7	10	118	7	0.7	3	4	142	3	0.75	7	11	278	7	0.636364
144	gypsy	2926	2954	19	31	228	19	0.612903	10	11	118	10	0.909091	2	11	142	2	0.181818	5	10	278	5	0.5
154	gypsy	1214	1241	6	13	228	6	0.461538	1	6	118	1	0.166667	3	15	142	3	0.2	12	26	278	12	0.461538
155	accord2	2662	2690	14	23	437	14	0.608696	9	10	200	9	0.9	8	11	123	8	0.727273	17	29	448	17	0.586207
156	accord2	1067	1095	14	55	437	14	0.254545	7	27	200	7	0.259259	2	12	123	1	0.0833333	32	72	448	32	0.444444
162	gypsy	2346	2373	2	14	228	2	0.142857	3	10	118	3	0.3	3	12	142	3	0.25	7	16	278	7	0.4375
165	accord2	4725	4753	11	17	437	11	0.647059	4	8	200	4	0.5	3	5	123	3	0.6	11	25	448	11	0.44
166	TART-B1	6484	6512	2	5	129	2	0.4	1	3	52	1	0.333333	1	1	50	1	1	5	6	234	5	0.833333
167	copia	2549	2577	26	31	180	26	0.83871	6	10	100	6	0.6	3	3	226	3	1	48	50	458	48	0.96
169	copia	2857	2885	30	31	180	30	0.967742	8	9	100	8	0.888889	3	3	226	3	1	45	52	458	45	0.865385
174	accord2	3162	3190	11	26	437	11	0.423077	3	4	200	3	0.75	3	3	123	3	1	16	21	448	16	0.761905
175	accord2	4294	4322	15	20	437	15	0.75	6	10	200	6	0.6	1	6	123	1	0.166667	20	25	448	20	0.8
175	gypsy	3318	3345	26	34	228	26	0.764706	6	10	118	6	0.6	2	5	142	2	0.4	8	23	278	8	0.347826
179	accord2	4997	5024	10	16	437	10	0.625	3	8	200	3	0.375	4	5	123	4	0.8	21	27	448	21	0.777778
180	accord2	410	437	25	61	437	25	0.409836	13	28	200	13	0.464286	8	11	123	8	0.727273	39	64	448	39	0.609375
183	accord2	516	543	39	57	437	39	0.684211	20	31	200	20	0.645161	7	11	123	7	0.636364	41	65	448	40	0.615385
183	gypsy	1081	1108	5	12	228	5	0.416667	2	6	118	2	0.333333	2	17	142	2	0.117647	8	17	278	8	0.470588
184	I	625	652	7	15	223	7	0.466667	7	9	134	7	0.777778	14	5	341	2	0.4	36	49	263	36	0.734694
187	accord2	477	504	30	59	437	29	0.491525	15	31	200	15	0.483871	7	11	123	7	0.636364	27	67	448	26	0.38806
190	gypsy	1035	1062	3	12	228	3	0.25	2	6	118	2	0.333333	5	18	142	5	0.277778	12	18	278	12	0.666667
191	accord2	4993	5020	8	16	437	8	0.5	2	8	200	2	0.25	4	5	123	4	0.8	18	27	448	18	0.666667
191	gypsy	5069	5096	1	33	228	1	0.030303	1	9	118	1	0.111111	3	6	142	3	0.5	4	20	278	4	0.2
194	accord2	4770	4797	14	17	437	14	0.823529	4	8	200	4	0.5	3	5	123	3	0.6	18	28	448	18	0.642857
195	accord2	455	482	25	59	437	25	0.423729	11	31	200	11	0.354839	3	11	123	3	0.272727	25	68	448	25	0.367647
202	accord2	4327	4354	11	20	437	11	0.55	5	10	200	5	0.5	9	6	123	6	1	18	24	448	18	0.75
202	TART-B1	4367	4395	4	3	129	3	1	3	3	52	3	1	3	1	50	1	1	10	11	234	10	0.909091
206	accord2	1285	1312	13	29	437	13	0.448276	9	21	200	7	0.333333	5	8	123	5	0.625	25	67	448	25	0.373134
206	copia	2566	2594	19	31	180	19	0.612903	9	10	100	9	0.9	3	3	226	3	1	47	50	458	47	0.94
209	accord2	5271	5298	7	14	437	7	0.5	4	7	200	4	0.571429	3	5	123	3	0.6	13	22	448	13	0.590909
209	I	3370	3397	30	44	223	29	0.659091	13	15	134	13	0.866667	11	16	341	11	0.6875	25	37	263	25	0.675676
216	copia	4731	4759	20	25	180	20	0.8	8	11	100	8	0.727273	2	2	226	2	1	72	80	458	72	0.9
219	accord2	2753	2780	9	26	437	9	0.346154	4	10	200	4	0.4	7	10	123	7	0.7	19	29	448	19	0.655172
222	accord2	5491	5518	10	14	437	10	0.714286	4	6	200	4	0.666667	6	7	123	6	0.857143	18	26	448	18	0.692308
223	accord2	2605	2632	13	23	437	13	0.565217	4	12	200	4	0.333333	8	13	123	8	0.615385	17	34	448	17	0.5
230	I	3279	3306	20	45	223	20	0.444444	10	15	134	10	0.666667	8	15	341	8	0.533333	22	37	263	22	0.594595
233	TART-B1	3681	3709	5	6	129	5	0.833333	2	4	52	2	0.5	1	1	50	1	1	24	38	234	23	0.605263
234	accord2	2650	2677	13	23	437	13	0.565217	5	10	200	5	0.5	6	13	123	6	0.461538	19	33	448	18	0.545455
235	accord2	5602	5629	8	14	437	8	0.571429	2	6	200	2	0.333333	6	7	123	6	0.857143	21	24	448	21	0.875
242	accord2	3850	3877	21	23	437	21	0.913043	3	6	200	3	0.5	4	6	123	4	0.666667	16	19	448	16	0.842105
