# Supplementary material for: HeT-A_pi1, a piRNA Target Sequence in the Drosophila Telomeric Retrotransposon HeT-A, Is Extremely Conserved across Copies and Species
Source: PLoS One. 2012 May 21;7(5):e37405. doi: 10.1371/journal.pone.0037405 (PMC3357415; doi:10.1371/journal.pone.0037405)
Supplement: Table S7 — Estimates for nucleotide diversity, conservation index and p-values for the sixteen most conserved piRNAs among the four species of the melanogaster group. (XLS) [file pone.0037405.s019.xls]

## Sheet: Table_S7
Table S7. Estimates for nucleotide diversity, conservation index and p-values for the fifteen most conserved piRNAs among the four species of the melanogaster group
	D. melanogaster						D. simulans						D. sechellia						D. yakuba
piRNA_ID	nucl_div_piRNA (A)	nucl_div_TE (B)	%TE_with_piRNA (C )	conservation_index (1-(A/B)*C)	chi-square	p-value	nucl_div_piRNA (A)	nucl_div_TE (B)	%TE_with_piRNA (C )	conservation_index (1-(A/B)*C)	chi-square	p-value	nucl_div_piRNA (A)	nucl_div_TE (B)	%TE_with_piRNA (C )	conservation_index (1-(A/B)*C)	chi-square	p-value	nucl_div_piRNA (A)	nucl_div_TE (B)	%TE_with_piRNA (C )	conservation_index (1-(A/B)*C)	chi-square	p-value
100_I	0.027875	0.039623	0.72549	0.215104	2.35215	0.12511	0.007937	0.036343	0.8	0.625287	5.43516	0.0197353	0.021978	0.051657	0.631579	0.362867	2.54118	0.110912	0	0.04124	1	1
119_accord2	0.023775	0.053192	0.655172	0.362333	0.413904	0.519995	0.022989	0.041166	0.9	0.397398	1.99707	0.157604	0.013501	0.036347	0.608696	0.382597	8.85808	0.00291794	0.021429	0.027526	0.727273	0.161091	0.0776993	0.78044
127_I	0.011089	0.045199	0.756757	0.571096	1.80575	0.17902	0.020408	0.031709	0.733333	0.261358	0.368691	0.543719	0.021324	0.034649	0.72093	0.277249	0.207068	0.649076	0.048535	0.023239	0.533333	-0.580541	1.70077	0.192187
155_accord2	0.023775	0.049587	0.586207	0.305144	0.310257	0.577523	0.015326	0.041166	0.9	0.564932	4.20565	0.0402895	0.033621	0.039286	0.608696	0.0877733	0.0152084	0.901852	0.022989	0.027526	0.727273	0.119873	0.0452769	0.831496
16_I	0.027778	0.022442	0.648649	-0.154228	0.193808	0.659766	0.032967	0.032465	0.866667	-0.0134011	0.0728101	0.787288	0.036718	0.048164	0.555556	0.132026	0.0675352	0.79496	0.05037	0.036662	0.533333	-0.199414	0.32612	0.567953
18_accord2	0.055097	0.012403	0.693878	-2.38849	0.243918	0.621391	0.064103	0.094856	0.666667	0.216138	0.00253326	0.959858	0.034566	0.064253	0.707317	0.326804	6.26049	0.012346	0.034127	0.027778	0.916667	-0.209515	0.734673	0.391373
183_accord2	0.04115	0.038118	0.615385	-0.0489492	0.0301128	0.862235	0.036395	0.068307	0.645161	0.30141	5.27164	0.0216755	0.023597	0.029324	0.684211	0.133627	2.11542	0.145822	0.005556	0.022179	0.636364	0.47695	2.66889	0.102328
Het-A_pi1	0.026361	0.119452	0.804878	0.627255	6.21081	0.0126973	0.03788	0.08437	0.857143	0.472307	1.06705	0.301613	0.027002	0.13556	0.90625	0.725735	6.675	0.00977746	0.013784	0.07619	0.975	0.798607	4.26593	0.038884
209_I	0.022989	0.017656	0.675676	-0.204088	0.575274	0.448171	0.014286	0.038666	0.866667	0.546458	3.17772	0.0746491	0.020168	0.038694	0.659091	0.315561	1.82083	0.177214	0.073783	0.036241	0.6875	-0.71218	2.25967	0.132783
222_accord2	0.013784	0.035243	0.692308	0.421537	4.4445	0.0350138	0.047619	0.053623	0.666667	0.0746446	0.0217694	0.882702	0.014493	0.03913	0.714286	0.449728	0.828806	0.362618	0.011905	0.024	0.857143	0.431964	0.737261	0.39054
56_accord2	0.024898	0.055416	0.671642	0.369878	4.4516	0.0348685	0.039916	0.095158	0.619048	0.359375	1.02093	0.3123	0.016905	0.075834	0.965517	0.750283	5.81989	0.015846	0	0.020519	1	1
73_I	0.024495	0.032968	0.702703	0.180599	0.045151	0.831727	0.013793	0.035	0.866667	0.525126	2.05509	0.151699	0.018777	0.037415	0.659091	0.328321	7.98697	0.00471152	0.056515	0.046376	0.6875	-0.150305	0.0283661	0.866251
75_I	0.030698	0.036108	0.755102	0.113136	0.845215	0.357909	0.02682	0.05133	0.8	0.381999	2.08141	0.149103	0.039246	0.051657	0.578947	0.139097	1.15794	0.281893	0	0.040701	1	1
78_I	0.028028	0.04018	0.657143	0.198746	0.358364	0.549416	0.045977	0.060267	0.692308	0.164154	0.699133	0.403075	0.045917	0.048131	0.517241	0.0237928	2.32868e-05	0.99615	0	0.017984	1	1
9_I	0.012874	0.021286	0.675676	0.26702	4.17998	0.0409041	0.017778	0.035354	0.933333	0.464	0.979267	0.32238	0.023641	0.038694	0.659091	0.256404	0.568166	0.450989	0.087179	0.049486	0.625	-0.476056	6.63518	0.0099984
